# Supplementary material for: Preparation and In Vitro Characterization of Lactococcus lactis-Loaded Alginate Particles as a Promising Delivery Tool for Periodontal Probiotic Therapy
Source: J Funct Biomater. 2024 May 15;15(5):129. doi: 10.3390/jfb15050129 (PMC11121860; doi:10.3390/jfb15050129)
Supplement: Supplementary file 1 [file jfb-15-00129-s001.zip]

Archive with 1 entries (1 files):
- jfb-2928488-supplementary.pdf
